# Supplementary material for: An Accurate Representation of the Number of bZIP Transcription Factors in the Triticum aestivum (Wheat) Genome and the Regulation of Functional Genes during Salt Stress
Source: Curr Issues Mol Biol. 2024 May 7;46(5):4417–36. doi: 10.3390/cimb46050268 (PMC11120151; doi:10.3390/cimb46050268)
Supplement: Supplementary file 1 [file cimb-46-00268-s001.zip]

Archive with 1 entries (1 files):
- cimb-2942271-supplementary.pdf
